# Supplementary material for: Reciprocal Host–Wolbachia Interactions Shape Infection Persistence Upon Loss of Cytoplasmic Incompatibility in Haplodiploids
Source: Evol Appl. 2025 Jul 23;18(7):e70138. doi: 10.1111/eva.70138 (PMC12284905; doi:10.1111/eva.70138)
Supplement: Supplementary file 1 — Data S1. [file EVA-18-e70138-s002.xlsx]

## Sheet: Wolbachia transmission in Beis
Female	Infection frequency
Female 1	18/18
Female 2	18/19
Female 3	11/11
Female 4	20/21
Female 5	13/13
Female 6	8/8
Female 7	14/14
Female 8	12/13
Female 9	14/14
Female 10	15/15

## Sheet: Wolbachia spread in Beis
Name	Genotype	Time (d)	Infected ind	Total ind
Beis-1	Beis	0	25	50
Beis-1	Beis	22	13	25
Beis-1	Beis	47	15	25
Beis-1	Beis	64	19	25
Beis-1	Beis	75	22	25
Beis-1	Beis	88	23	25
Beis-2	Beis	0	25	50
Beis-2	Beis	22	14	25
Beis-2	Beis	47	18	25
Beis-2	Beis	64	17	25
Beis-2	Beis	75	20	25
Beis-2	Beis	88	24	25
Beis-3	Beis	0	25	50
Beis-3	Beis	22	9	25
Beis-3	Beis	47	17	25
Beis-3	Beis	64	21	25
Beis-3	Beis	75	24	25
Beis-3	Beis	88	22	25
Beis-4	Beis	0	25	50
Beis-4	Beis	24	19	30
Beis-4	Beis	51	24	30
Beis-4	Beis	69	23	30
Beis-4	Beis	81	28	30
Beis-4	Beis	98	27	30
Beis-5	Beis	0	25	50
Beis-5	Beis	24	13	30
Beis-5	Beis	51	21	30
Beis-5	Beis	69	24	30
Beis-5	Beis	81	27	30
Beis-5	Beis	98	29	30
Beis-6	Beis	0	25	50
Beis-6	Beis	24	18	30
Beis-6	Beis	51	16	30
Beis-6	Beis	69	20	30
Beis-6	Beis	81	25	30
Beis-6	Beis	98	24	30
Beis-7	Beis	0	25	50
Beis-7	Beis	25	14	30
Beis-7	Beis	55	17	30
Beis-7	Beis	99	20	30
Beis-8	Beis	0	25	50
Beis-8	Beis	25	17	29
Beis-8	Beis	55	19	30
Beis-8	Beis	99	28	30
Beis-9	Beis	0	25	50
Beis-9	Beis	25	10	30
Beis-9	Beis	55	16	30
Beis-9	Beis	99	21	30
